# Supplementary material for: The Obesity Mortality Paradox in Patients with Pulmonary Embolism: Insights from a Tertiary Care Center
Source: J Clin Med. 2024 Apr 19;13(8):2375. doi: 10.3390/jcm13082375 (PMC11051153; doi:10.3390/jcm13082375)
Supplement: Supplementary file 1 [file jcm-13-02375-s001.zip]

Archive with 1 entries (1 files):
- jcm-2938819-supplementary.pdf
